# Supplementary material for: ﻿Diversity of spiders in Daba Mountain National Nature Reserve, Chongqing, China (I), three new Cicurina species of Cicurinidae (Araneae)
Source: Zookeys. 2024 Nov 26;1219:61–72. doi: 10.3897/zookeys.1219.137354 (PMC11615619; doi:10.3897/zookeys.1219.137354)
Supplement: XML Treatment for Cicurina dabashan [file zookeys.1219.137354-treatment2.xml]

<!DOCTYPE tp:taxon-treatment
  PUBLIC "-//TaxonX//DTD Taxonomic Treatment Publishing DTD v0 20100105//EN" "tax-treatment-NSO.dtd">
<tp:taxon-treatment xmlns:tp="http://www.plazi.org/taxpub"><tp:treatment-meta><kwd-group><label>Taxon classification</label><kwd>
              <named-content content-type="kingdom">Animalia</named-content>
            </kwd><kwd>
              <named-content content-type="order">Araneae</named-content>
            </kwd><kwd>
              <named-content content-type="family">Hahniidae</named-content>
            </kwd></kwd-group><mixed-citation publication-type="journal"><person-group><name><surname>Wang</surname><given-names>Lu-Yu</given-names></name><name><surname>Mu</surname><given-names>Yan-Nan</given-names></name><name><surname>Yang</surname><given-names>Ling-Xiang</given-names></name><name><surname>Zhang</surname><given-names>Zhi-Sheng</given-names></name></person-group><article-title>﻿Diversity of spiders in Daba Mountain National Nature Reserve, Chongqing, China (I), three new <italic><tp:taxon-name><tp:taxon-name-part taxon-name-part-type="genus" reg="Cicurina">Cicurina</tp:taxon-name-part></tp:taxon-name></italic> species of <tp:taxon-name><tp:taxon-name-part taxon-name-part-type="family">Cicurinidae</tp:taxon-name-part></tp:taxon-name> (<tp:taxon-name><tp:taxon-name-part taxon-name-part-type="order">Araneae</tp:taxon-name-part></tp:taxon-name>)</article-title><source>Zookeys</source><day>26</day><month>11</month><year>2024</year><volume>1219</volume><fpage>61</fpage><lpage>72</lpage><pub-id pub-id-type="doi">10.3897/zookeys.1219.137354</pub-id></mixed-citation></tp:treatment-meta><tp:nomenclature><label>﻿</label><tp:taxon-name>
            <object-id xmlns:xlink="http://www.w3.org/1999/xlink" content-type="arpha" xlink:type="simple">6809F641-D75E-5C74-8B05-A3C072956946</object-id>
            <tp:taxon-name-part taxon-name-part-type="genus" reg="Cicurina">Cicurina</tp:taxon-name-part>
            <tp:taxon-name-part taxon-name-part-type="species" reg="dabashan">dabashan</tp:taxon-name-part>
            <object-id xmlns:xlink="http://www.w3.org/1999/xlink" content-type="zoobank" xlink:type="simple">https://zoobank.org/C5223A06-8D90-43EE-A991-385DC9EE7F65</object-id>
          </tp:taxon-name><tp:taxon-status xmlns:xlink="http://www.w3.org/1999/xlink" xlink:type="simple">sp. nov.</tp:taxon-status><xref ref-type="fig" rid="F3">Figs 3</xref><xref ref-type="fig" rid="F4">, 4</xref><xref ref-type="fig" rid="F7">, 7 Vernacular name: 大巴山洞叶蛛</xref></tp:nomenclature><tp:treatment-sec sec-type="type material" id="SECID0EGNAE"><title>Type material.</title><p><bold><italic>Holotype</italic></bold> • ♂ (<abbrev xmlns:xlink="http://www.w3.org/1999/xlink" content-type="institution" xlink:title="Collection of Spiders, School of Life Sciences, Southwest University, Chongqing, China" id="ABBRID0EWNAE" xlink:type="simple">SWUC</abbrev>-T-CI-11-01), <bold>China</bold>, Chongqing City, Chengkou County, Longtian Township, Wuli Village, Daba Mountain National Nature Reserve, <named-content xmlns:xlink="http://www.w3.org/1999/xlink" content-type="dwc:verbatimCoordinates" xlink:type="simple"><named-content content-type="geo-json" specific-use="{&#34;type&#34;:&#34;Point&#34;,&#34;coordinates&#34;:[108.671933,32.060233]}" id="NCID0EAOAE" xlink:type="simple">32°03.614'N, 108°40.316'E</named-content></named-content>, elev. 1215 m, 16 September 2012, L.Y. Wang and X.K. Jiang leg. <bold><italic>Paratypes</italic></bold> • 1♀ (<abbrev xmlns:xlink="http://www.w3.org/1999/xlink" content-type="institution" xlink:title="Collection of Spiders, School of Life Sciences, Southwest University, Chongqing, China" id="ABBRID0EIOAE" xlink:type="simple">SWUC</abbrev>-T-CI-11-02), Wuli Village, Daba Mountain National Nature Reserve, <named-content xmlns:xlink="http://www.w3.org/1999/xlink" content-type="dwc:verbatimCoordinates" xlink:type="simple"><named-content content-type="geo-json" specific-use="{&#34;type&#34;:&#34;Point&#34;,&#34;coordinates&#34;:[108.650967,32.076500]}" id="NCID0EQOAE" xlink:type="simple">32°04.590'N, 108°39.058'E</named-content></named-content>, elev. 1417 m, 17 September 2012, L.Y. Wang and X.K. Jiang leg. • 1♀ (<abbrev xmlns:xlink="http://www.w3.org/1999/xlink" content-type="institution" xlink:title="Collection of Spiders, School of Life Sciences, Southwest University, Chongqing, China" id="ABBRID0EVOAE" xlink:type="simple">SWUC</abbrev>-T-CI-11-03), Wuli Village, Daba Mountain National Nature Reserve, <named-content xmlns:xlink="http://www.w3.org/1999/xlink" content-type="dwc:verbatimCoordinates" xlink:type="simple"><named-content content-type="geo-json" specific-use="{&#34;type&#34;:&#34;Point&#34;,&#34;coordinates&#34;:[108.653750,32.073867]}" id="NCID0E4OAE" xlink:type="simple">32°04.432'N, 108°39.225'E</named-content></named-content>, elev. 1353 m, 21 March 2013, X.K. Jiang and X.W. Meng leg.</p></tp:treatment-sec><tp:treatment-sec sec-type="etymology" id="SECID0ECPAE"><title>Etymology.</title><p>The specific name is derived from the type locality (Dabashan = Daba Mountain).</p></tp:treatment-sec><tp:treatment-sec sec-type="diagnosis" id="SECID0EHPAE"><title>Diagnosis.</title><p>The new species is similar to <italic><tp:taxon-name><tp:taxon-name-part taxon-name-part-type="genus" reg="Cicurina">C.</tp:taxon-name-part><tp:taxon-name-part taxon-name-part-type="species" reg="lichuanensis">lichuanensis</tp:taxon-name-part></tp:taxon-name></italic> Wang, Zhou &amp; Peng, 2019 (Wang, Zhou and Peng 2019: 354, figs 5A–D, 6A–G) in having similarly shaped retrolateral tibial apophysis, long and strong embolus, posteriorly located epigynal atrium and ball-shaped spermathecae, but differs from the latter by the tegulum with a small process (Figs <xref ref-type="fig" rid="F3">3A</xref>, <xref ref-type="fig" rid="F4">4C, D</xref>) (vs. without process), the conductor with a short, sclerotic and sharp end (Figs <xref ref-type="fig" rid="F3">3A, B</xref>, <xref ref-type="fig" rid="F4">4C–E</xref>) (vs. with a long and blunt end in <italic><tp:taxon-name><tp:taxon-name-part taxon-name-part-type="genus" reg="Cicurina">C.</tp:taxon-name-part><tp:taxon-name-part taxon-name-part-type="species" reg="lichuanensis">lichuanensis</tp:taxon-name-part></tp:taxon-name></italic>) and the anterior edge of atrium unconnected (Figs <xref ref-type="fig" rid="F3">3C</xref>, <xref ref-type="fig" rid="F4">4F</xref>) (vs. connect in <italic><tp:taxon-name><tp:taxon-name-part taxon-name-part-type="genus" reg="Cicurina">C.</tp:taxon-name-part><tp:taxon-name-part taxon-name-part-type="species" reg="lichuanensis">lichuanensis</tp:taxon-name-part></tp:taxon-name></italic>).</p><fig id="F5" position="float" orientation="portrait"><object-id xmlns:xlink="http://www.w3.org/1999/xlink" content-type="doi" xlink:type="simple">10.3897/zookeys.1219.137354.figure5</object-id><object-id xmlns:xlink="http://www.w3.org/1999/xlink" content-type="arpha" xlink:type="simple">6D8E2C96-E1A0-51CC-84B4-521A7911CEED</object-id><label>Figure 5.</label><caption><p><italic><tp:taxon-name><tp:taxon-name-part taxon-name-part-type="genus" reg="Cicurina">Cicurina</tp:taxon-name-part><tp:taxon-name-part taxon-name-part-type="species" reg="longihamata">longihamata</tp:taxon-name-part></tp:taxon-name></italic> sp. nov. holotype male (<bold>A, B</bold>) and paratype female (<bold>C, D</bold>) <bold>A</bold> left male palp, ventral view <bold>B</bold> same, retrolateral view <bold>C</bold> epigyne, ventral view <bold>D</bold> vulva, dorsal view. Abbreviations: At = atrium; CD = copulatory duct; CO = copulatory opening; Co = conductor; Em = embolus; FD = fertilization duct; RTA = retrolateral tibial apophysis; Sp = spermathecae.</p></caption><graphic xmlns:xlink="http://www.w3.org/1999/xlink" xlink:href="zookeys-1219-061_article-137354__-g005.jpg" position="float" orientation="portrait" xlink:type="simple" id="oo_1183751.jpg"><uri content-type="original_file" xlink:type="simple">https://binary.pensoft.net/fig/1183751</uri></graphic></fig><fig id="F6" position="float" orientation="portrait"><object-id xmlns:xlink="http://www.w3.org/1999/xlink" content-type="doi" xlink:type="simple">10.3897/zookeys.1219.137354.figure6</object-id><object-id xmlns:xlink="http://www.w3.org/1999/xlink" content-type="arpha" xlink:type="simple">F720B5EB-09EA-5C02-A004-944AE8B0AA22</object-id><label>Figure 6.</label><caption><p><italic><tp:taxon-name><tp:taxon-name-part taxon-name-part-type="genus" reg="Cicurina">Cicurina</tp:taxon-name-part><tp:taxon-name-part taxon-name-part-type="species" reg="longihamata">longihamata</tp:taxon-name-part></tp:taxon-name></italic> sp. nov. holotype male (<bold>A, C–E</bold>) and paratype female (<bold>B, F, G</bold>) <bold>A</bold> male habitus, dorsal view <bold>B</bold> female habitus, dorsal view <bold>C</bold> left male palp, prolateral view <bold>D</bold> same, ventral view <bold>E</bold> same, retrolateral view <bold>F</bold> epigyne, ventral view <bold>G</bold> vulva, dorsal view.</p></caption><graphic xmlns:xlink="http://www.w3.org/1999/xlink" xlink:href="zookeys-1219-061_article-137354__-g006.jpg" position="float" orientation="portrait" xlink:type="simple" id="oo_1183752.jpg"><uri content-type="original_file" xlink:type="simple">https://binary.pensoft.net/fig/1183752</uri></graphic></fig></tp:treatment-sec><tp:treatment-sec sec-type="description" id="SECID0EUTAE"><title>Description.</title><p><bold>Male holotype</bold> (Fig. <xref ref-type="fig" rid="F4">4A</xref>) total length 3.66. Carapace 1.91 long, 1.43 wide; opisthosoma 1.72 long, 1.22 wide. Eye sizes and interdistances: <abbrev xmlns:xlink="http://www.w3.org/1999/xlink" xlink:title="anterior median eye" id="ABBRID0EAUAE" xlink:type="simple">AME</abbrev> 0.03, <abbrev xmlns:xlink="http://www.w3.org/1999/xlink" xlink:title="anterior lateral eye" id="ABBRID0EEUAE" xlink:type="simple">ALE</abbrev> 0.10, <abbrev xmlns:xlink="http://www.w3.org/1999/xlink" xlink:title="posterior median eye" id="ABBRID0EIUAE" xlink:type="simple">PME</abbrev> 0.07, <abbrev xmlns:xlink="http://www.w3.org/1999/xlink" xlink:title="posterior lateral eye" id="ABBRID0EMUAE" xlink:type="simple">PLE</abbrev>, 0.10; <abbrev xmlns:xlink="http://www.w3.org/1999/xlink" xlink:title="anterior median eye" id="ABBRID0EQUAE" xlink:type="simple">AME</abbrev>–<abbrev xmlns:xlink="http://www.w3.org/1999/xlink" xlink:title="anterior median eye" id="ABBRID0EUUAE" xlink:type="simple">AME</abbrev> 0.04, <abbrev xmlns:xlink="http://www.w3.org/1999/xlink" xlink:title="anterior median eye" id="ABBRID0EYUAE" xlink:type="simple">AME</abbrev>–<abbrev xmlns:xlink="http://www.w3.org/1999/xlink" xlink:title="anterior lateral eye" id="ABBRID0E3UAE" xlink:type="simple">ALE</abbrev> 0.02, <abbrev xmlns:xlink="http://www.w3.org/1999/xlink" xlink:title="posterior median eye" id="ABBRID0EAVAE" xlink:type="simple">PME</abbrev>–<abbrev xmlns:xlink="http://www.w3.org/1999/xlink" xlink:title="posterior median eye" id="ABBRID0EEVAE" xlink:type="simple">PME</abbrev> 0.10, <abbrev xmlns:xlink="http://www.w3.org/1999/xlink" xlink:title="posterior median eye" id="ABBRID0EIVAE" xlink:type="simple">PME</abbrev>–<abbrev xmlns:xlink="http://www.w3.org/1999/xlink" xlink:title="posterior lateral eye" id="ABBRID0EMVAE" xlink:type="simple">PLE</abbrev> 0.05, <abbrev xmlns:xlink="http://www.w3.org/1999/xlink" xlink:title="anterior lateral eye" id="ABBRID0EQVAE" xlink:type="simple">ALE</abbrev>–<abbrev xmlns:xlink="http://www.w3.org/1999/xlink" xlink:title="posterior lateral eye" id="ABBRID0EUVAE" xlink:type="simple">PLE</abbrev> 0.02. <abbrev xmlns:xlink="http://www.w3.org/1999/xlink" xlink:title="median ocular area" id="ABBRID0EYVAE" xlink:type="simple">MOA</abbrev> 0.19 long, anterior width 0.10, posterior width 0.25. Clypeus height 0.16. Chelicerae with 3 promarginal and 7 retromarginal teeth. Leg measurements: I 4.95 (1.48, 1.73, 0.98, 0.76); II 4.45 (1.36, 1.53, 0.92, 0.64); III 4.07 (1.20, 1.32, 0.95, 0.60); IV 5.49 (1.56, 1.81, 1.34, 0.78). Leg formula: 4123.</p><p><bold><italic>Palp</italic></bold> (Figs <xref ref-type="fig" rid="F3">3A, B</xref>, <xref ref-type="fig" rid="F4">4C–E</xref>). Retrolateral tibial apophysis wide, with a single fold and truncates apex. The base of retrolateral tibial apophysis with two small apophyses, extending ventrally and dorsally. Embolus strong, originating at approximately 9-o’clock position, anterior part resting in the long groove of conductor. Conductor strong, with a beak-like end.</p><p><bold>Female paratypes</bold> (<abbrev xmlns:xlink="http://www.w3.org/1999/xlink" content-type="institution" xlink:title="Collection of Spiders, School of Life Sciences, Southwest University, Chongqing, China" id="ABBRID0EPWAE" xlink:type="simple">SWUC</abbrev>-T-CI-11-02, Fig. <xref ref-type="fig" rid="F4">4B</xref>) total length 3.33–4.95 (<italic>N</italic> = 2). One female total length 3.33. Prosoma 1.70 long, 1.15 wide; opisthosoma 1.48 long, 1.20 wide. Eye sizes and interdistances: <abbrev xmlns:xlink="http://www.w3.org/1999/xlink" xlink:title="anterior median eye" id="ABBRID0E1WAE" xlink:type="simple">AME</abbrev> 0.06, <abbrev xmlns:xlink="http://www.w3.org/1999/xlink" xlink:title="anterior lateral eye" id="ABBRID0E5WAE" xlink:type="simple">ALE</abbrev> 0.11, <abbrev xmlns:xlink="http://www.w3.org/1999/xlink" xlink:title="posterior median eye" id="ABBRID0ECXAE" xlink:type="simple">PME</abbrev> 0.10, <abbrev xmlns:xlink="http://www.w3.org/1999/xlink" xlink:title="posterior lateral eye" id="ABBRID0EGXAE" xlink:type="simple">PLE</abbrev>, 0.11; <abbrev xmlns:xlink="http://www.w3.org/1999/xlink" xlink:title="anterior median eye" id="ABBRID0EKXAE" xlink:type="simple">AME</abbrev>–<abbrev xmlns:xlink="http://www.w3.org/1999/xlink" xlink:title="anterior median eye" id="ABBRID0EOXAE" xlink:type="simple">AME</abbrev> 0.05, <abbrev xmlns:xlink="http://www.w3.org/1999/xlink" xlink:title="anterior median eye" id="ABBRID0ESXAE" xlink:type="simple">AME</abbrev>–<abbrev xmlns:xlink="http://www.w3.org/1999/xlink" xlink:title="anterior lateral eye" id="ABBRID0EWXAE" xlink:type="simple">ALE</abbrev> 0.01, <abbrev xmlns:xlink="http://www.w3.org/1999/xlink" xlink:title="posterior median eye" id="ABBRID0E1XAE" xlink:type="simple">PME</abbrev>–<abbrev xmlns:xlink="http://www.w3.org/1999/xlink" xlink:title="posterior median eye" id="ABBRID0E5XAE" xlink:type="simple">PME</abbrev> 0.08, <abbrev xmlns:xlink="http://www.w3.org/1999/xlink" xlink:title="posterior median eye" id="ABBRID0ECYAE" xlink:type="simple">PME</abbrev>–<abbrev xmlns:xlink="http://www.w3.org/1999/xlink" xlink:title="posterior lateral eye" id="ABBRID0EGYAE" xlink:type="simple">PLE</abbrev> 0.06, <abbrev xmlns:xlink="http://www.w3.org/1999/xlink" xlink:title="anterior lateral eye" id="ABBRID0EKYAE" xlink:type="simple">ALE</abbrev>–<abbrev xmlns:xlink="http://www.w3.org/1999/xlink" xlink:title="posterior lateral eye" id="ABBRID0EOYAE" xlink:type="simple">PLE</abbrev> 0.05. <abbrev xmlns:xlink="http://www.w3.org/1999/xlink" xlink:title="median ocular area" id="ABBRID0ESYAE" xlink:type="simple">MOA</abbrev> 0.25 long, anterior width 0.16, posterior width 0.28. Clypeus height 0.12. Leg measurements: I 4.18 (1.22, 1.542, 0.83, 0.61); II 3.65 (1.08, 1.28, 0.75, 0.54); III 3.29 (0.95, 1.15, 0.69, 0.50); IV 4.44 (1.26, 1.53, 1.05, 0.60). Leg formula: 4123.</p><p><bold><italic>Epigyne</italic></bold> (Figs <xref ref-type="fig" rid="F3">3C, D</xref>, <xref ref-type="fig" rid="F4">4F, G</xref>). Atrium oval. Copulatory openings located anterior of atrium. Copulatory ducts as long as spermathecae diameter, C-shaped. Spermathecae spherical, anteriorly located. Fertilization ducts folded.</p><fig id="F7" position="float" orientation="portrait"><object-id xmlns:xlink="http://www.w3.org/1999/xlink" content-type="doi" xlink:type="simple">10.3897/zookeys.1219.137354.figure7</object-id><object-id xmlns:xlink="http://www.w3.org/1999/xlink" content-type="arpha" xlink:type="simple">6D23D4A7-4A37-57D9-85FB-6BC8BEEA7CFC</object-id><label>Figure 7.</label><caption><p>Distribution records of three <italic><tp:taxon-name><tp:taxon-name-part taxon-name-part-type="genus" reg="Cicurina">Cicurina</tp:taxon-name-part></tp:taxon-name></italic> species in Chongqing, China.</p></caption><graphic xmlns:xlink="http://www.w3.org/1999/xlink" xlink:href="zookeys-1219-061_article-137354__-g007.jpg" position="float" orientation="portrait" xlink:type="simple" id="oo_1183753.jpg"><uri content-type="original_file" xlink:type="simple">https://binary.pensoft.net/fig/1183753</uri></graphic></fig></tp:treatment-sec><tp:treatment-sec sec-type="distribution" id="SECID0EZZAE"><title>Distribution.</title><p>China (Chongqing) (Fig. <xref ref-type="fig" rid="F7">7</xref>).</p></tp:treatment-sec><tp:treatment-sec><!--Section generated to contain objects referenced in tp:taxon-treatment.--><fig id="F3" position="float" orientation="portrait"><object-id xmlns:xlink="http://www.w3.org/1999/xlink" content-type="doi" xlink:type="simple">10.3897/zookeys.1219.137354.figure3</object-id><object-id xmlns:xlink="http://www.w3.org/1999/xlink" content-type="arpha" xlink:type="simple">627E2B28-7780-5505-99B2-8B89092F6872</object-id><label>Figure 3.</label><caption><p><italic><tp:taxon-name><tp:taxon-name-part taxon-name-part-type="genus" reg="Cicurina">Cicurina</tp:taxon-name-part><tp:taxon-name-part taxon-name-part-type="species" reg="dabashan">dabashan</tp:taxon-name-part></tp:taxon-name></italic> sp. nov. holotype male (<bold>A, B</bold>) and paratype female (<bold>C, D</bold>) <bold>A</bold> left male palp, ventral view <bold>B</bold> same, retrolateral view <bold>C</bold> epigyne, ventral view <bold>D</bold> vulva, dorsal view. Abbreviations: At = atrium; CD = copulatory duct; CO = copulatory opening; Co = conductor; Em = embolus; FD = fertilization duct; RTA = retrolateral tibial apophysis; Sp = spermathecae.</p></caption><graphic xmlns:xlink="http://www.w3.org/1999/xlink" xlink:href="zookeys-1219-061_article-137354__-g003.jpg" position="float" orientation="portrait" xlink:type="simple" id="oo_1183749.jpg"><uri content-type="original_file" xlink:type="simple">https://binary.pensoft.net/fig/1183749</uri></graphic></fig><fig id="F4" position="float" orientation="portrait"><object-id xmlns:xlink="http://www.w3.org/1999/xlink" content-type="doi" xlink:type="simple">10.3897/zookeys.1219.137354.figure4</object-id><object-id xmlns:xlink="http://www.w3.org/1999/xlink" content-type="arpha" xlink:type="simple">147178F3-2A3F-5E9D-9796-539386357BBC</object-id><label>Figure 4.</label><caption><p><italic><tp:taxon-name><tp:taxon-name-part taxon-name-part-type="genus" reg="Cicurina">Cicurina</tp:taxon-name-part><tp:taxon-name-part taxon-name-part-type="species" reg="dabashan">dabashan</tp:taxon-name-part></tp:taxon-name></italic> sp. nov. holotype male (<bold>A, C–E</bold>) and paratype female (B, F, G) <bold>A</bold> male habitus, dorsal view <bold>B</bold> female habitus, dorsal view <bold>C</bold> left male palp, prolateral view <bold>D</bold> same, ventral view <bold>E</bold> same, retrolateral view <bold>F</bold> epigyne, ventral view <bold>G</bold> vulva, dorsal view.</p></caption><graphic xmlns:xlink="http://www.w3.org/1999/xlink" xlink:href="zookeys-1219-061_article-137354__-g004.jpg" position="float" orientation="portrait" xlink:type="simple" id="oo_1183750.jpg"><uri content-type="original_file" xlink:type="simple">https://binary.pensoft.net/fig/1183750</uri></graphic></fig></tp:treatment-sec></tp:taxon-treatment>
