# Supplementary material for: ﻿Diversity of spiders in Daba Mountain National Nature Reserve, Chongqing, China (I), three new Cicurina species of Cicurinidae (Araneae)
Source: Zookeys. 2024 Nov 26;1219:61–72. doi: 10.3897/zookeys.1219.137354 (PMC11615619; doi:10.3897/zookeys.1219.137354)
Supplement: XML Treatment for Cicurina longihamata [file zookeys.1219.137354-treatment3.xml]

<!DOCTYPE tp:taxon-treatment
  PUBLIC "-//TaxonX//DTD Taxonomic Treatment Publishing DTD v0 20100105//EN" "tax-treatment-NSO.dtd">
<tp:taxon-treatment xmlns:tp="http://www.plazi.org/taxpub"><tp:treatment-meta><kwd-group><label>Taxon classification</label><kwd>
              <named-content content-type="kingdom">Animalia</named-content>
            </kwd><kwd>
              <named-content content-type="order">Araneae</named-content>
            </kwd><kwd>
              <named-content content-type="family">Hahniidae</named-content>
            </kwd></kwd-group><mixed-citation publication-type="journal"><person-group><name><surname>Wang</surname><given-names>Lu-Yu</given-names></name><name><surname>Mu</surname><given-names>Yan-Nan</given-names></name><name><surname>Yang</surname><given-names>Ling-Xiang</given-names></name><name><surname>Zhang</surname><given-names>Zhi-Sheng</given-names></name></person-group><article-title>﻿Diversity of spiders in Daba Mountain National Nature Reserve, Chongqing, China (I), three new <italic><tp:taxon-name><tp:taxon-name-part taxon-name-part-type="genus" reg="Cicurina">Cicurina</tp:taxon-name-part></tp:taxon-name></italic> species of <tp:taxon-name><tp:taxon-name-part taxon-name-part-type="family">Cicurinidae</tp:taxon-name-part></tp:taxon-name> (<tp:taxon-name><tp:taxon-name-part taxon-name-part-type="order">Araneae</tp:taxon-name-part></tp:taxon-name>)</article-title><source>Zookeys</source><day>26</day><month>11</month><year>2024</year><volume>1219</volume><fpage>61</fpage><lpage>72</lpage><pub-id pub-id-type="doi">10.3897/zookeys.1219.137354</pub-id></mixed-citation></tp:treatment-meta><tp:nomenclature><label>﻿</label><tp:taxon-name>
            <object-id xmlns:xlink="http://www.w3.org/1999/xlink" content-type="arpha" xlink:type="simple">EEB5B56C-A5A5-5AD2-B37D-60F45196CC29</object-id>
            <tp:taxon-name-part taxon-name-part-type="genus" reg="Cicurina">Cicurina</tp:taxon-name-part>
            <tp:taxon-name-part taxon-name-part-type="species" reg="longihamata">longihamata</tp:taxon-name-part>
            <object-id xmlns:xlink="http://www.w3.org/1999/xlink" content-type="zoobank" xlink:type="simple">https://zoobank.org/AD3DFE55-EB4B-4BF3-A1B0-85FAF3608780</object-id>
          </tp:taxon-name><tp:taxon-status xmlns:xlink="http://www.w3.org/1999/xlink" xlink:type="simple">sp. nov.</tp:taxon-status><xref ref-type="fig" rid="F5">Figs 5</xref><xref ref-type="fig" rid="F6">, 6</xref><xref ref-type="fig" rid="F7">, 7 Vernacular name: 长钩洞叶蛛</xref></tp:nomenclature><tp:treatment-sec sec-type="type material" id="SECID0EZ2AE"><title>Type material.</title><p><bold><italic>Holotype</italic></bold> • ♂ (<abbrev xmlns:xlink="http://www.w3.org/1999/xlink" content-type="institution" xlink:title="Collection of Spiders, School of Life Sciences, Southwest University, Chongqing, China" id="ABBRID0EE3AE" xlink:type="simple">SWUC</abbrev>-T-CI-12-01), <bold>China</bold>, Chongqing City, Chengkou County, Longtian Town, Wuli Village, Daba Mountain National Nature Reserve, <named-content xmlns:xlink="http://www.w3.org/1999/xlink" content-type="dwc:verbatimCoordinates" xlink:type="simple"><named-content content-type="geo-json" specific-use="{&#34;type&#34;:&#34;Point&#34;,&#34;coordinates&#34;:[108.638333,32.084367]}" id="NCID0EO3AE" xlink:type="simple">32°05.062'N, 108°38.300'E</named-content></named-content>, elev. 1417 m, 17 September 2012, L.Y. Wang and X.K. Jiang leg. (<abbrev xmlns:xlink="http://www.w3.org/1999/xlink" content-type="institution" xlink:title="Collection of Spiders, School of Life Sciences, Southwest University, Chongqing, China" id="ABBRID0ET3AE" xlink:type="simple">SWUC</abbrev>). <bold><italic>Paratypes</italic></bold> • 6♂ 3♀ (<abbrev xmlns:xlink="http://www.w3.org/1999/xlink" content-type="institution" xlink:title="Collection of Spiders, School of Life Sciences, Southwest University, Chongqing, China" id="ABBRID0E23AE" xlink:type="simple">SWUC</abbrev>-T-CI-12-02 to 10), with same data as for holotype • 1♂ 1♀ (<abbrev xmlns:xlink="http://www.w3.org/1999/xlink" content-type="institution" xlink:title="Collection of Spiders, School of Life Sciences, Southwest University, Chongqing, China" id="ABBRID0EA4AE" xlink:type="simple">SWUC</abbrev>-T-CI-12-11 to 12), Wuli Village, Daba Mountain National Nature Reserve, <named-content xmlns:xlink="http://www.w3.org/1999/xlink" content-type="dwc:verbatimCoordinates" xlink:type="simple"><named-content content-type="geo-json" specific-use="{&#34;type&#34;:&#34;Point&#34;,&#34;coordinates&#34;:[108.654633,32.074050]}" id="NCID0EI4AE" xlink:type="simple">32°04.443'N, 108°39.278'E</named-content></named-content>, elev. 1264 m, 16 September 2012, L.Y. Wang and X.K. Jiang leg. • 2♀ (<abbrev xmlns:xlink="http://www.w3.org/1999/xlink" content-type="institution" xlink:title="Collection of Spiders, School of Life Sciences, Southwest University, Chongqing, China" id="ABBRID0EN4AE" xlink:type="simple">SWUC</abbrev>-T-CI-12-13 to 14), Wuli Village, Daba Mountain National Nature Reserve, <named-content xmlns:xlink="http://www.w3.org/1999/xlink" content-type="dwc:verbatimCoordinates" xlink:type="simple"><named-content content-type="geo-json" specific-use="{&#34;type&#34;:&#34;Point&#34;,&#34;coordinates&#34;:[108.650967,32.076500]}" id="NCID0EV4AE" xlink:type="simple">32°04.590'N, 108°39.058'E</named-content></named-content>, elev. 1417 m, 17 September 2012, L.Y. Wang and X.K. Jiang leg. • 1♀ (<abbrev xmlns:xlink="http://www.w3.org/1999/xlink" content-type="institution" xlink:title="Collection of Spiders, School of Life Sciences, Southwest University, Chongqing, China" id="ABBRID0E14AE" xlink:type="simple">SWUC</abbrev>-T-CI-12-15), Wuli Village, Daba Mountain National Nature Reserve, <named-content xmlns:xlink="http://www.w3.org/1999/xlink" content-type="dwc:verbatimCoordinates" xlink:type="simple"><named-content content-type="geo-json" specific-use="{&#34;type&#34;:&#34;Point&#34;,&#34;coordinates&#34;:[108.670633,32.063933]}" id="NCID0EC5AE" xlink:type="simple">32°03.836'N, 108°40.238'E</named-content></named-content>, elev. 1275 m, 21 March 2013, X.K. Jiang and X.W. Meng leg. • 4♀ (<abbrev xmlns:xlink="http://www.w3.org/1999/xlink" content-type="institution" xlink:title="Collection of Spiders, School of Life Sciences, Southwest University, Chongqing, China" id="ABBRID0EH5AE" xlink:type="simple">SWUC</abbrev>-T-CI-12-16 to 19), Wuli Village, Daba Mountain National Nature Reserve, <named-content xmlns:xlink="http://www.w3.org/1999/xlink" content-type="dwc:verbatimCoordinates" xlink:type="simple"><named-content content-type="geo-json" specific-use="{&#34;type&#34;:&#34;Point&#34;,&#34;coordinates&#34;:[108.672517,32.062100]}" id="NCID0EP5AE" xlink:type="simple">32°03.726'N, 108°40.351'E</named-content></named-content>, elev. 1206 m, 16 March 2018, Z.S. Zhang, L.Y. Wang and Z.S. Wu leg. • 5♀ (<abbrev xmlns:xlink="http://www.w3.org/1999/xlink" content-type="institution" xlink:title="Collection of Spiders, School of Life Sciences, Southwest University, Chongqing, China" id="ABBRID0EU5AE" xlink:type="simple">SWUC</abbrev>-T-CI-12-20 to 24), Wuli Village, Daba Mountain National Nature Reserve, <named-content xmlns:xlink="http://www.w3.org/1999/xlink" content-type="dwc:verbatimCoordinates" xlink:type="simple"><named-content content-type="geo-json" specific-use="{&#34;type&#34;:&#34;Point&#34;,&#34;coordinates&#34;:[108.665233,32.071150]}" id="NCID0E35AE" xlink:type="simple">32°04.269'N, 108°39.914'E</named-content></named-content>, elev. 1286 m, 16 March 2018, Z.S. Zhang, L.Y. Wang and Z.S. Wu leg. • 3♀ (<abbrev xmlns:xlink="http://www.w3.org/1999/xlink" content-type="institution" xlink:title="Collection of Spiders, School of Life Sciences, Southwest University, Chongqing, China" id="ABBRID0EB6AE" xlink:type="simple">SWUC</abbrev>-T-CI-12-25 to 27), Heyu Town, Xumu Village, Daba Mountain National Nature Reserve, <named-content xmlns:xlink="http://www.w3.org/1999/xlink" content-type="dwc:verbatimCoordinates" xlink:type="simple"><named-content content-type="geo-json" specific-use="{&#34;type&#34;:&#34;Point&#34;,&#34;coordinates&#34;:[109.059267,31.908067]}" id="NCID0EJ6AE" xlink:type="simple">31°54.484'N, 109°03.556'E</named-content></named-content>, elev. 1670 m, 27 March 2013, X.K. Jiang and X.W. Meng leg. • 1♀ (<abbrev xmlns:xlink="http://www.w3.org/1999/xlink" content-type="institution" xlink:title="Collection of Spiders, School of Life Sciences, Southwest University, Chongqing, China" id="ABBRID0EO6AE" xlink:type="simple">SWUC</abbrev>-T-CI-12-28), Xumu Village, Daba Mountain National Nature Reserve, <named-content xmlns:xlink="http://www.w3.org/1999/xlink" content-type="dwc:verbatimCoordinates" xlink:type="simple"><named-content content-type="geo-json" specific-use="{&#34;type&#34;:&#34;Point&#34;,&#34;coordinates&#34;:[109.032167,31.923217]}" id="NCID0EW6AE" xlink:type="simple">31°55.393'N, 109°01.930'E</named-content></named-content>, elev. 1593 m, 28 March 2013, X.K. Jiang and X.W. Meng leg. • 1♀ (<abbrev xmlns:xlink="http://www.w3.org/1999/xlink" content-type="institution" xlink:title="Collection of Spiders, School of Life Sciences, Southwest University, Chongqing, China" id="ABBRID0E26AE" xlink:type="simple">SWUC</abbrev>-T-CI-12-29), Dongan Township, Chaoyang Village, Daba Mountain National Nature Reserve, <named-content xmlns:xlink="http://www.w3.org/1999/xlink" content-type="dwc:verbatimCoordinates" xlink:type="simple"><named-content content-type="geo-json" specific-use="{&#34;type&#34;:&#34;Point&#34;,&#34;coordinates&#34;:[109.245450,31.784983]}" id="NCID0EEAAG" xlink:type="simple">31°47.099'N, 109°14.727'E</named-content></named-content>, elev. 1576 m, 29 March 2013, X.K. Jiang and X.W. Meng leg. • 1♀ (<abbrev xmlns:xlink="http://www.w3.org/1999/xlink" content-type="institution" xlink:title="Collection of Spiders, School of Life Sciences, Southwest University, Chongqing, China" id="ABBRID0EJAAG" xlink:type="simple">SWUC</abbrev>-T-CI-12-30), Dongan Township, Xingtian Village, Daba Mountain National Nature Reserve, <named-content xmlns:xlink="http://www.w3.org/1999/xlink" content-type="dwc:verbatimCoordinates" xlink:type="simple"><named-content content-type="geo-json" specific-use="{&#34;type&#34;:&#34;Point&#34;,&#34;coordinates&#34;:[109.142717,31.723767]}" id="NCID0ERAAG" xlink:type="simple">31°43.426'N, 109°08.563'E</named-content></named-content>, 1391 m, 31 March 2013, X.K. Jiang and X.W. Meng leg.</p></tp:treatment-sec><tp:treatment-sec sec-type="etymology" id="SECID0EWAAG"><title>Etymology.</title><p>The specific name is a combination of ‘<italic>long</italic>’ and ‘<italic>hamata</italic>’, referring to the long and hook-shaped conductor; adjective.</p></tp:treatment-sec><tp:treatment-sec sec-type="diagnosis" id="SECID0EABAG"><title>Diagnosis.</title><p>The new species is similar to <italic><tp:taxon-name><tp:taxon-name-part taxon-name-part-type="genus" reg="Cicurina">C.</tp:taxon-name-part><tp:taxon-name-part taxon-name-part-type="species" reg="eburnata">eburnata</tp:taxon-name-part></tp:taxon-name></italic> Wang, 1994 (<xref ref-type="bibr" rid="B9">Wang et al. 2019</xref>: 354, figs 9A–D, 10A–G) in having similar shaped retrolateral tibial apophysis, long and strong embolus, strong and hook-like conductor, posteriorly located epigynal atrium, but differs from the latter by the conductor with a long, acicular and C-shaped end (Figs <xref ref-type="fig" rid="F5">5A, B</xref>, <xref ref-type="fig" rid="F6">6C–E</xref>) (vs. short and blunt end in <italic><tp:taxon-name><tp:taxon-name-part taxon-name-part-type="genus" reg="Cicurina">C.</tp:taxon-name-part><tp:taxon-name-part taxon-name-part-type="species" reg="eburnata">eburnata</tp:taxon-name-part></tp:taxon-name></italic>), the C-shaped copulatory ducts and gourd-shaped spermathecae (Figs <xref ref-type="fig" rid="F5">5D</xref>, <xref ref-type="fig" rid="F6">6G</xref>) (vs. rod-shaped and spherical <italic><tp:taxon-name><tp:taxon-name-part taxon-name-part-type="genus" reg="Cicurina">C.</tp:taxon-name-part><tp:taxon-name-part taxon-name-part-type="species" reg="eburnata">eburnata</tp:taxon-name-part></tp:taxon-name></italic>).</p></tp:treatment-sec><tp:treatment-sec sec-type="description" id="SECID0E2CAG"><title>Description.</title><p><bold>Male holotype</bold> (Fig. <xref ref-type="fig" rid="F6">6A</xref>) total length 2.93. Prosoma 1.51 long, 1.14 wide; Opisthosoma 1.31 long, 0.86 wide. Eye sizes and interdistances: <abbrev xmlns:xlink="http://www.w3.org/1999/xlink" xlink:title="anterior median eye" id="ABBRID0EHDAG" xlink:type="simple">AME</abbrev> 0.03, <abbrev xmlns:xlink="http://www.w3.org/1999/xlink" xlink:title="anterior lateral eye" id="ABBRID0ELDAG" xlink:type="simple">ALE</abbrev> 0.09, <abbrev xmlns:xlink="http://www.w3.org/1999/xlink" xlink:title="posterior median eye" id="ABBRID0EPDAG" xlink:type="simple">PME</abbrev> 0.07, <abbrev xmlns:xlink="http://www.w3.org/1999/xlink" xlink:title="posterior lateral eye" id="ABBRID0ETDAG" xlink:type="simple">PLE</abbrev>, 0.08; <abbrev xmlns:xlink="http://www.w3.org/1999/xlink" xlink:title="anterior median eye" id="ABBRID0EXDAG" xlink:type="simple">AME</abbrev>–<abbrev xmlns:xlink="http://www.w3.org/1999/xlink" xlink:title="anterior median eye" id="ABBRID0E2DAG" xlink:type="simple">AME</abbrev> 0.02, <abbrev xmlns:xlink="http://www.w3.org/1999/xlink" xlink:title="anterior median eye" id="ABBRID0E6DAG" xlink:type="simple">AME</abbrev>–<abbrev xmlns:xlink="http://www.w3.org/1999/xlink" xlink:title="anterior lateral eye" id="ABBRID0EDEAG" xlink:type="simple">ALE</abbrev> 0.02, <abbrev xmlns:xlink="http://www.w3.org/1999/xlink" xlink:title="posterior median eye" id="ABBRID0EHEAG" xlink:type="simple">PME</abbrev>–<abbrev xmlns:xlink="http://www.w3.org/1999/xlink" xlink:title="posterior median eye" id="ABBRID0ELEAG" xlink:type="simple">PME</abbrev> 0.07, <abbrev xmlns:xlink="http://www.w3.org/1999/xlink" xlink:title="posterior median eye" id="ABBRID0EPEAG" xlink:type="simple">PME</abbrev>–<abbrev xmlns:xlink="http://www.w3.org/1999/xlink" xlink:title="posterior lateral eye" id="ABBRID0ETEAG" xlink:type="simple">PLE</abbrev> 0.04, <abbrev xmlns:xlink="http://www.w3.org/1999/xlink" xlink:title="anterior lateral eye" id="ABBRID0EXEAG" xlink:type="simple">ALE</abbrev>–<abbrev xmlns:xlink="http://www.w3.org/1999/xlink" xlink:title="posterior lateral eye" id="ABBRID0E2EAG" xlink:type="simple">PLE</abbrev> 0.02. <abbrev xmlns:xlink="http://www.w3.org/1999/xlink" xlink:title="median ocular area" id="ABBRID0E6EAG" xlink:type="simple">MOA</abbrev> 0.14 long, anterior width 0.07, posterior width 0.21. Clypeus height 0.14. Chelicerae with 3 promarginal and 7 retromarginal teeth. Leg measurements: I 3.66 (1.09, 1.31, 0.70, 0.56); II 3.18 (0.94, 1.08, 0.64, 0.52); III 2.85 (0.83, 0.88, 0.69, 0.45); IV 3.99 (1.10, 1.32, 0.95, 0.62). Leg formula: 4123.</p><p><bold><italic>Palp</italic></bold> (Figs <xref ref-type="fig" rid="F5">5A–B</xref>, <xref ref-type="fig" rid="F6">6C–E</xref>). Retrolateral tibial apophysis wide. The base of retrolateral tibial apophysis with two small apophyses, extending ventrally and dorsally. Embolus strong, originating at approximately 9-o’clock position, anterior part resting in the groove of conductor. Conductor strong, with a long and J-like end.</p><p><bold>Female paratype</bold> (<abbrev xmlns:xlink="http://www.w3.org/1999/xlink" content-type="institution" xlink:title="Collection of Spiders, School of Life Sciences, Southwest University, Chongqing, China" id="ABBRID0EWFAG" xlink:type="simple">SWUC</abbrev>-T-CI-12-02, Fig. <xref ref-type="fig" rid="F6">6B</xref>) total length 2.94. Prosoma 1.46 long, 0.99 wide; opisthosoma 1.57 long, 1.18 wide. Eye sizes and interdistances: <abbrev xmlns:xlink="http://www.w3.org/1999/xlink" xlink:title="anterior median eye" id="ABBRID0E6FAG" xlink:type="simple">AME</abbrev> 0.04, <abbrev xmlns:xlink="http://www.w3.org/1999/xlink" xlink:title="anterior lateral eye" id="ABBRID0EDGAG" xlink:type="simple">ALE</abbrev> 0.10, <abbrev xmlns:xlink="http://www.w3.org/1999/xlink" xlink:title="posterior median eye" id="ABBRID0EHGAG" xlink:type="simple">PME</abbrev> 0.07, <abbrev xmlns:xlink="http://www.w3.org/1999/xlink" xlink:title="posterior lateral eye" id="ABBRID0ELGAG" xlink:type="simple">PLE</abbrev>, 0.09; <abbrev xmlns:xlink="http://www.w3.org/1999/xlink" xlink:title="anterior median eye" id="ABBRID0EPGAG" xlink:type="simple">AME</abbrev>–<abbrev xmlns:xlink="http://www.w3.org/1999/xlink" xlink:title="anterior median eye" id="ABBRID0ETGAG" xlink:type="simple">AME</abbrev> 0.02, <abbrev xmlns:xlink="http://www.w3.org/1999/xlink" xlink:title="anterior median eye" id="ABBRID0EXGAG" xlink:type="simple">AME</abbrev>–<abbrev xmlns:xlink="http://www.w3.org/1999/xlink" xlink:title="anterior lateral eye" id="ABBRID0E2GAG" xlink:type="simple">ALE</abbrev> 0.02, <abbrev xmlns:xlink="http://www.w3.org/1999/xlink" xlink:title="posterior median eye" id="ABBRID0E6GAG" xlink:type="simple">PME</abbrev>–<abbrev xmlns:xlink="http://www.w3.org/1999/xlink" xlink:title="posterior median eye" id="ABBRID0EDHAG" xlink:type="simple">PME</abbrev> 0.07, <abbrev xmlns:xlink="http://www.w3.org/1999/xlink" xlink:title="posterior median eye" id="ABBRID0EHHAG" xlink:type="simple">PME</abbrev>–<abbrev xmlns:xlink="http://www.w3.org/1999/xlink" xlink:title="posterior lateral eye" id="ABBRID0ELHAG" xlink:type="simple">PLE</abbrev> 0.04, <abbrev xmlns:xlink="http://www.w3.org/1999/xlink" xlink:title="anterior lateral eye" id="ABBRID0EPHAG" xlink:type="simple">ALE</abbrev>–<abbrev xmlns:xlink="http://www.w3.org/1999/xlink" xlink:title="posterior lateral eye" id="ABBRID0ETHAG" xlink:type="simple">PLE</abbrev> 0.02. <abbrev xmlns:xlink="http://www.w3.org/1999/xlink" xlink:title="median ocular area" id="ABBRID0EXHAG" xlink:type="simple">MOA</abbrev> 0.18 long, anterior width 0.08, posterior width 0.22. Clypeus height 0.12. Leg measurements: I 3.56 (1.10, 1.30, 0.65, 0.51); II 3.16 (0.95, 1.11, 0.62, 0.48); III 2.86 (0.87, 0.90, 0.66, 0.43); IV 3.99 (1.18, 1.36, 0.93, 0.52). Leg formula: 4123.</p><p><bold><italic>Epigyne</italic></bold> (Figs <xref ref-type="fig" rid="F5">5C–D</xref>, <xref ref-type="fig" rid="F5">5F–G</xref>). Atrium oval. Copulatory openings located anterior of atrium. Copulatory ducts strongly curved, circular. Spermathecae large and gourd-shaped. Fertilization ducts long and hook-like.</p></tp:treatment-sec><tp:treatment-sec sec-type="variation" id="SECID0EKIAG"><title>Variation.</title><p>Males (<italic>N</italic> = 8) total length 2.80–3.15; females (<italic>N</italic> = 22) total length 2.90–3.49.</p></tp:treatment-sec><tp:treatment-sec sec-type="distribution" id="SECID0EUIAG"><title>Distribution.</title><p>China (Chongqing) (Fig. <xref ref-type="fig" rid="F7">7</xref>).</p></tp:treatment-sec><tp:treatment-sec><!--Section generated to contain objects referenced in tp:taxon-treatment.--><fig id="F5" position="float" orientation="portrait"><object-id xmlns:xlink="http://www.w3.org/1999/xlink" content-type="doi" xlink:type="simple">10.3897/zookeys.1219.137354.figure5</object-id><object-id xmlns:xlink="http://www.w3.org/1999/xlink" content-type="arpha" xlink:type="simple">6D8E2C96-E1A0-51CC-84B4-521A7911CEED</object-id><label>Figure 5.</label><caption><p><italic><tp:taxon-name><tp:taxon-name-part taxon-name-part-type="genus" reg="Cicurina">Cicurina</tp:taxon-name-part><tp:taxon-name-part taxon-name-part-type="species" reg="longihamata">longihamata</tp:taxon-name-part></tp:taxon-name></italic> sp. nov. holotype male (<bold>A, B</bold>) and paratype female (<bold>C, D</bold>) <bold>A</bold> left male palp, ventral view <bold>B</bold> same, retrolateral view <bold>C</bold> epigyne, ventral view <bold>D</bold> vulva, dorsal view. Abbreviations: At = atrium; CD = copulatory duct; CO = copulatory opening; Co = conductor; Em = embolus; FD = fertilization duct; RTA = retrolateral tibial apophysis; Sp = spermathecae.</p></caption><graphic xmlns:xlink="http://www.w3.org/1999/xlink" xlink:href="zookeys-1219-061_article-137354__-g005.jpg" position="float" orientation="portrait" xlink:type="simple" id="oo_1183751.jpg"><uri content-type="original_file" xlink:type="simple">https://binary.pensoft.net/fig/1183751</uri></graphic></fig><fig id="F6" position="float" orientation="portrait"><object-id xmlns:xlink="http://www.w3.org/1999/xlink" content-type="doi" xlink:type="simple">10.3897/zookeys.1219.137354.figure6</object-id><object-id xmlns:xlink="http://www.w3.org/1999/xlink" content-type="arpha" xlink:type="simple">F720B5EB-09EA-5C02-A004-944AE8B0AA22</object-id><label>Figure 6.</label><caption><p><italic><tp:taxon-name><tp:taxon-name-part taxon-name-part-type="genus" reg="Cicurina">Cicurina</tp:taxon-name-part><tp:taxon-name-part taxon-name-part-type="species" reg="longihamata">longihamata</tp:taxon-name-part></tp:taxon-name></italic> sp. nov. holotype male (<bold>A, C–E</bold>) and paratype female (<bold>B, F, G</bold>) <bold>A</bold> male habitus, dorsal view <bold>B</bold> female habitus, dorsal view <bold>C</bold> left male palp, prolateral view <bold>D</bold> same, ventral view <bold>E</bold> same, retrolateral view <bold>F</bold> epigyne, ventral view <bold>G</bold> vulva, dorsal view.</p></caption><graphic xmlns:xlink="http://www.w3.org/1999/xlink" xlink:href="zookeys-1219-061_article-137354__-g006.jpg" position="float" orientation="portrait" xlink:type="simple" id="oo_1183752.jpg"><uri content-type="original_file" xlink:type="simple">https://binary.pensoft.net/fig/1183752</uri></graphic></fig><fig id="F7" position="float" orientation="portrait"><object-id xmlns:xlink="http://www.w3.org/1999/xlink" content-type="doi" xlink:type="simple">10.3897/zookeys.1219.137354.figure7</object-id><object-id xmlns:xlink="http://www.w3.org/1999/xlink" content-type="arpha" xlink:type="simple">6D23D4A7-4A37-57D9-85FB-6BC8BEEA7CFC</object-id><label>Figure 7.</label><caption><p>Distribution records of three <italic><tp:taxon-name><tp:taxon-name-part taxon-name-part-type="genus" reg="Cicurina">Cicurina</tp:taxon-name-part></tp:taxon-name></italic> species in Chongqing, China.</p></caption><graphic xmlns:xlink="http://www.w3.org/1999/xlink" xlink:href="zookeys-1219-061_article-137354__-g007.jpg" position="float" orientation="portrait" xlink:type="simple" id="oo_1183753.jpg"><uri content-type="original_file" xlink:type="simple">https://binary.pensoft.net/fig/1183753</uri></graphic></fig></tp:treatment-sec><ref-list><ref id="B9"><mixed-citation xmlns:xlink="http://www.w3.org/1999/xlink" xlink:type="simple"><person-group><name name-style="western"><surname>Wang</surname><given-names>LY</given-names></name><name name-style="western"><surname>Zhou</surname><given-names>GC</given-names></name><name name-style="western"><surname>Peng</surname><given-names>XJ</given-names></name></person-group> (<year>2019</year>) <article-title>Four new species of the spider genus <italic><tp:taxon-name><tp:taxon-name-part taxon-name-part-type="genus">Cicurina</tp:taxon-name-part></tp:taxon-name></italic> Menge, 1871 from China (<tp:taxon-name><tp:taxon-name-part taxon-name-part-type="order">Araneae</tp:taxon-name-part></tp:taxon-name>: <tp:taxon-name><tp:taxon-name-part taxon-name-part-type="family">Dictynidae</tp:taxon-name-part></tp:taxon-name>).</article-title><source>Zootaxa</source><volume>4615</volume>(<issue>2</issue>): <fpage>351</fpage>–<lpage>364</lpage>. <ext-link xlink:href="10.11646/zootaxa.4615.2.7" ext-link-type="doi" xlink:type="simple">https://doi.org/10.11646/zootaxa.4615.2.7</ext-link></mixed-citation></ref></ref-list></tp:taxon-treatment>
